# Supplementary material for: Phage Display Screening of Bovine Antibodies to Foot-and-Mouth Disease Virus and Their Application in a Competitive ELISA for Serodiagnosis
Source: Int J Mol Sci. 2021 Apr 21;22(9):4328. doi: 10.3390/ijms22094328 (PMC8122579; doi:10.3390/ijms22094328)
Supplement: Supplementary file 1 [file ijms-22-04328-s001.zip]

Archive with 1 entries (1 files):
- ijms-1158520-supplementary.pdf
